# Supplementary material for: Methanotrophic potential of Dutch canal wall biofilms is driven by Methylomonadaceae
Source: FEMS Microbiol Ecol. 2023 Sep 12;99(10):fiad110. doi: 10.1093/femsec/fiad110 (PMC10561707; doi:10.1093/femsec/fiad110)
Supplement: fiad110_Supplemental_Files [file fiad110_supplemental_files.zip]

Archive with 5 entries (5 files):
- Supp_data TableS1.xlsx
- Supp_data TableS2.xlsx
- Supp_data TableS3.xlsx
- Supp_data TableS4.xlsx
- Supp_data SupplementaryMaterial.docx
