# Supplementary material for: Methanotrophic potential of Dutch canal wall biofilms is driven by Methylomonadaceae
Source: FEMS Microbiol Ecol. 2023 Sep 12;99(10):fiad110. doi: 10.1093/femsec/fiad110 (PMC10561707; doi:10.1093/femsec/fiad110)
Supplement: fiad110_Supplemental_Files [file fiad110_supplemental_files.zip › Supp_data TableS1.xlsx]

## Sheet: envdatatable
Table S1. Environmental data integrated into the map-app at https://methanecanals.shinyapps.io/data_maps/
Location	Site	Latitude	Longitude	Nitrate [µmol/L]	Ammonium [µmol/L]	Phosphate [µmol/L]	Total organic carbon [ppm]	Total N [ppm]	Conductivity [µS/cm]	Dissolved oxygen [% air saturation]	Water temperature [Celsius]	pH	Dissolved Fe [µg/L]	Dissolved Cu [µg/L]	Dissolved La [µg/L]	Dissolved Ce [µg/L]	Dissolved Nd [µg/L]	Salinity [PSU]	CH4 flux [mmol/m2/d]	CO2 flux [mmol/m2/d]
Zwolle	1	52.5159	6.08469	58.718	24.279	0.287	10.13	1.927	684	77.3	6.3	7.36	2981.34	1.30951	0.144073	0.350934	0.195199	0.33	0.029884	0
Zwolle	2	52.5144	6.09067	55.873	24.884	0.124	9.649	1.867	443	77.4	6.8	7.93	1280.07	0.553137	0.0072784	0.0458131	0.0315124	0.33	0.0150692	0
Zwolle	3	52.516	6.09278	19.597	17.121	0.044	5.655	1.067	437	75.5	6.1	7.81	883.08	0.869497	0.0101045	0.0360337	0.0174133	0.34	0.013656	0
Zwolle	4	52.5095	6.09439	19.391	16.956	0.002	6.255	9.216	440	76.1	7.1	7.62	1039.74	0.56397	0.0144219	0.0442951	0.0228574	0.33	0.0162168	0.673985
Middelburg	1	51.4958	3.60942	3.531	3.637	0.253	6.749	0.645	20640	100	11	8.64	11.2429	6.1398	0.00512125	0.0446445	0.00094	17.5	0.00150098	-0.148783
Middelburg	2	51.5003	3.60856	0.299	2.968	0.046	7.073	0.685	21170	100	11.1	8.68	9.45304	5.99111	0.00989122	0.0415872	0.00421216	17.49	NA	NA
Middelburg	3	51.5027	3.61067	0.0357	3.124	0	6.913	0.62	21460	100	12.7	8.89	6.83687	5.48328	0.00678204	0	0.00728322	17.3	NA	NA
Middelburg	4	51.501	3.62214	15.17	3.055	0	7.59	0.831	21550	100	11.5	8.77	6.77686	4.98761	0.0113625	0.0066315	0.00639807	18.02	NA	NA
Middelburg	5	51.4997	3.62242	18.152	3.13	0	6.792	0.96	22490	100	10.6	8.59	7.60007	6.93805	0.00950774	0.00535397	0.00682924	18.53	0.00245762	0.797313
Middelburg	6	51.5033	3.62611	0.136	3.124	0.425	13.76	1.016	8500	100	12.3	8.54	42.0746	0.70695	0.0184451	0.0432967	0.0276935	6.42	0.000730213	-0.396392
Leiden	1	52.1565	4.48622	61.42	3.862	0.695	14.88	2.117	780	89.1	12.8	8.02	49.1053	6.91078	0.0160648	0.0237022	0.0167199	0.49	0.00117863	0
Leiden	2	52.1627	4.48817	66.584	7.337	0.781	15.06	2.255	770	85.5	14	7.99	58.8403	7.11595	0.0187711	0.012049	0.0169062	0.47	0.0027434	0
Leiden	3	52.1601	4.49583	74.911	5.539	0.871	14.07	2.264	776	82.2	12.5	7.85	49.9762	6.7164	0.00450887	0.0185078	0.0110798	0.49	0.00332162	0
Leiden	4	52.1578	4.49211	69.937	4.841	0.937	14.39	2.181	793	84	14.1	7.91	53.9474	9.37107	0.0144612	0.018841	0.0111784	0.5	0.00285169	0
Leiden	5	52.156	4.50494	76.404	8.149	1.128	14.15	2.328	742	72.6	13.2	7.76	77.0314	3.82256	0.00808644	0.0154088	0.0200517	0.46	0.00405254	0
DenHelder	1	52.9587	4.74792	17.056	11.328	29.669	10.51	1.064	2960	61	18	7.89	9.25636	0	0.00507834	0.00414402	0.00709314	1.82	0.00559779	1.56754
DenHelder	2	52.9624	4.75356	13.703	6.479	17.677	11.17	1.035	3020	74.6	16.9	8.01	9.09634	0	0.00547851	0.00384497	0.00613466	1.9	0.0066231	1.99447
DenHelder	3	52.9513	4.77958	89.995	9.051	17.693	12.1	2.239	2310	100	18	7.94	6.82695	3.71948	0.00364013	0.00277558	0.00419635	1.39	0.00471458	1.78777
DenHelder	4	52.9611	4.76806	71.955	16.207	24.966	11.05	1.673	2610	60.1	17.2	7.74	7.74873	2.24245	0.00363998	0.00255722	0.00427446	1.62	0.00292957	0.985248
Zaandam	1	52.4329	4.83381	50.348	8.277	5.397	6.562	1.154	9910	63.9	20.6	7.54	103.653	1.76381	0.0700906	0.102623	0.0595924	6.17	0.00662853	1.07234
Zaandam	2	52.4332	4.83461	20.759	5.101	14.658	13.05	1.355	3760	58.1	20.1	7.51	131.072	0.601875	0.0294333	0.0455505	0.0257599	2.21	0.00971451	3.4419
Zaandam	3	52.4365	4.81731	20.738	5.492	17.488	15.16	1.473	1889	75.1	21.8	7.8	269.573	0	0.0461278	0.0823648	0.0284507	1.03	0.00782398	1.82711
Zaandam	4	52.4391	4.81956	23.269	5.681	10.602	15.53	1.446	2260	42.3	21.8	7.57	132.826	0.54556	0.0573872	0.111483	0.0652094	1.25	0.00831812	2.43683
