# Supplementary material for: Methanotrophic potential of Dutch canal wall biofilms is driven by Methylomonadaceae
Source: FEMS Microbiol Ecol. 2023 Sep 12;99(10):fiad110. doi: 10.1093/femsec/fiad110 (PMC10561707; doi:10.1093/femsec/fiad110)
Supplement: fiad110_Supplemental_Files [file fiad110_supplemental_files.zip › Supp_data TableS2.xlsx]

## Sheet: oxidationrates_table
Table S2. Biofilm methane oxidation rate measured over the first eight days of incubation
Location	Site	Type	Subsample	Bottle	MOx rate [mmol/gDW/d]
Zwolle	1	Biofilm	C	I	0.2602
Zwolle	1	Biofilm	C	II	0.191173
Zwolle	1	Biofilm	C	III	0.188714
Zwolle	1	Abiotic Control	C	I	0.00103804
Zwolle	1	Abiotic Control	C	II	0.00411759
Zwolle	2	Biofilm	C	I	0.0804176
Zwolle	2	Biofilm	C	II	0.162394
Zwolle	2	Biofilm	C	III	0.0742328
Zwolle	2	Abiotic Control	C	I	0.0223011
Zwolle	2	Abiotic Control	C	II	0.004772
Zwolle	3	Biofilm	A	I	0.198972
Zwolle	3	Biofilm	A	II	0.19422
Zwolle	3	Biofilm	A	III	0.116733
Zwolle	3	Abiotic Control	A	I	0.0161491
Zwolle	3	Abiotic Control	A	II	0.0105253
Zwolle	5	Biofilm	B	I	0.177552
Zwolle	5	Biofilm	B	II	0.313835
Zwolle	5	Biofilm	B	III	0.233374
Zwolle	5	Abiotic Control	B	I	0.0110577
Zwolle	5	Abiotic Control	B	II	0.0221028
Zwolle	3	Biofilm	C	I	0.203573
Zwolle	3	Biofilm	C	II	0.195809
Zwolle	3	Biofilm	C	III	0.308394
Zwolle	3	Abiotic Control	C	I	0.0576266
Zwolle	3	Abiotic Control	C	II	0.00526145
Zwolle	1	Biofilm	A	I	0.461328
Zwolle	1	Biofilm	A	II	0.479718
Zwolle	1	Biofilm	A	III	0.366612
Zwolle	1	Biofilm	B	I	0.397803
Zwolle	1	Biofilm	B	II	0.228693
Zwolle	1	Biofilm	B	III	0.378763
Zwolle	1	Abiotic Control	A	I	0.0946406
Zwolle	1	Abiotic Control	A	II	0.0571265
Zwolle	1	Abiotic Control	B	I	0.0561916
Zwolle	1	Abiotic Control	B	II	0.129626
Zwolle	2	Biofilm	B	I	0.347931
Zwolle	2	Biofilm	B	II	0.343407
Zwolle	2	Biofilm	B	III	0.409939
Zwolle	2	Abiotic Control	B	I	0.0769646
Zwolle	2	Abiotic Control	B	II	0.119273
Zwolle	5	Biofilm	A	I	0.190558
Zwolle	5	Biofilm	A	II	0.358413
Zwolle	5	Biofilm	A	III	0.215476
Zwolle	5	Biofilm	C	I	0.155923
Zwolle	5	Biofilm	C	II	0.199772
Zwolle	5	Biofilm	C	III	0.168311
Zwolle	5	Abiotic Control	A	I	0.147041
Zwolle	5	Abiotic Control	A	II	0.0275065
Zwolle	5	Abiotic Control	C	I	0.0582687
Zwolle	5	Abiotic Control	C	II	0.0511503
Middelburg	1	Biofilm	A	I	0.056376
Middelburg	1	Biofilm	A	II	0.0267798
Middelburg	1	Biofilm	A	III	0.0334116
Middelburg	1	Biofilm	B	I	0.0569861
Middelburg	1	Biofilm	B	II	0.0330057
Middelburg	1	Biofilm	B	III	0.0360151
Middelburg	1	Biofilm	C	I	0.153545
Middelburg	1	Biofilm	C	II	0.0214458
Middelburg	1	Biofilm	C	III	0.0393238
Middelburg	1	Abiotic Control	A	I	0.0370372
Middelburg	1	Abiotic Control	A	II	0.0681078
Middelburg	1	Abiotic Control	B	I	0.01998
Middelburg	1	Abiotic Control	B	II	0.0338851
Middelburg	1	Abiotic Control	C	I	0.0303939
Middelburg	1	Abiotic Control	C	II	0.0493915
Middelburg	2	Biofilm	A	I	0.0255814
Middelburg	2	Biofilm	A	II	0.0491485
Middelburg	2	Biofilm	A	III	0.101287
Middelburg	2	Biofilm	B	I	0.00804754
Middelburg	2	Biofilm	B	II	0.00801335
Middelburg	2	Biofilm	B	III	0.133092
Middelburg	2	Biofilm	C	I	0.0622832
Middelburg	2	Biofilm	C	II	0.0195612
Middelburg	2	Biofilm	C	III	0.118008
Middelburg	2	Abiotic Control	A	I	0.0272162
Middelburg	2	Abiotic Control	A	II	0.0391149
Middelburg	2	Abiotic Control	B	I	0.0362275
Middelburg	2	Abiotic Control	B	II	0.0177833
Middelburg	2	Abiotic Control	C	I	0.00279442
Middelburg	2	Abiotic Control	C	II	0.0398326
Middelburg	3	Biofilm	A	I	0.0519221
Middelburg	3	Biofilm	A	II	0.0428779
Middelburg	3	Biofilm	A	III	0.0359226
Middelburg	3	Biofilm	B	I	0.0531121
Middelburg	3	Biofilm	B	II	0.0305193
Middelburg	3	Biofilm	B	III	0.0150285
Middelburg	3	Biofilm	C	I	0.0454188
Middelburg	3	Biofilm	C	II	0.0316375
Middelburg	3	Biofilm	C	III	0.0711004
Middelburg	3	Abiotic Control	A	I	0.0396726
Middelburg	3	Abiotic Control	A	II	0.0671797
Middelburg	3	Abiotic Control	B	I	0.0337708
Middelburg	3	Abiotic Control	B	II	0.0215287
Middelburg	3	Abiotic Control	C	I	0.0234172
Middelburg	3	Abiotic Control	C	II	0.0201088
Middelburg	4	Biofilm	A	I	0.00889461
Middelburg	4	Biofilm	A	II	0.00630626
Middelburg	4	Biofilm	A	III	0.00447473
Middelburg	4	Biofilm	B	I	0.0105131
Middelburg	4	Biofilm	B	II	0.0052907
Middelburg	4	Biofilm	B	III	0.00099396
Middelburg	4	Biofilm	C	I	0.00371622
Middelburg	4	Biofilm	C	II	0.012289
Middelburg	4	Biofilm	C	III	0.00777326
Middelburg	4	Abiotic Control	A	I	0.0156206
Middelburg	4	Abiotic Control	A	II	0.0134455
Middelburg	4	Abiotic Control	B	I	0.0132099
Middelburg	4	Abiotic Control	B	II	0.0223963
Middelburg	4	Abiotic Control	C	I	0.0219353
Middelburg	4	Abiotic Control	C	II	0.0160677
Middelburg	5	Biofilm	A	I	0.00594191
Middelburg	5	Biofilm	A	II	0.00868937
Middelburg	5	Biofilm	A	III	0.0152296
Middelburg	5	Biofilm	B	I	0.0167195
Middelburg	5	Biofilm	B	II	0.018832
Middelburg	5	Biofilm	B	III	0.0252298
Middelburg	5	Biofilm	C	I	0.0133172
Middelburg	5	Biofilm	C	II	0.00622973
Middelburg	5	Biofilm	C	III	0.00417461
Middelburg	5	Abiotic Control	A	I	0.019817
Middelburg	5	Abiotic Control	A	II	0.0163047
Middelburg	5	Abiotic Control	B	I	0.00625008
Middelburg	5	Abiotic Control	B	II	0.00586117
Middelburg	5	Abiotic Control	C	I	0.0209363
Middelburg	5	Abiotic Control	C	II	0.0177135
Middelburg	6	Biofilm	A	I	0.0350039
Middelburg	6	Biofilm	A	II	0.0327208
Middelburg	6	Biofilm	A	III	0.036124
Middelburg	6	Biofilm	B	I	0.0326658
Middelburg	6	Biofilm	B	II	0.0592333
Middelburg	6	Biofilm	B	III	0.0388934
Middelburg	6	Biofilm	C	I	0.0785016
Middelburg	6	Biofilm	C	II	0.0388501
Middelburg	6	Biofilm	C	III	0.0500896
Middelburg	6	Abiotic Control	A	I	0.00119628
Middelburg	6	Abiotic Control	A	II	0.000966539
Middelburg	6	Abiotic Control	B	I	0.0181828
Middelburg	6	Abiotic Control	B	II	0.00262166
Middelburg	6	Abiotic Control	C	I	0.0191963
Middelburg	6	Abiotic Control	C	II	0.00534904
Leiden	1	Biofilm	A	I	0.0223911
Leiden	1	Biofilm	A	II	0.0210411
Leiden	1	Biofilm	A	III	0.0493962
Leiden	1	Biofilm	B	I	0.0070718
Leiden	1	Biofilm	B	II	0.0607054
Leiden	1	Biofilm	B	III	0.0256012
Leiden	1	Biofilm	C	I	0.152408
Leiden	1	Biofilm	C	II	0.15229
Leiden	1	Biofilm	C	III	0.0678045
Leiden	1	Abiotic Control	A	I	0.00349749
Leiden	1	Abiotic Control	A	II	0.0134672
Leiden	1	Abiotic Control	B	I	0.0206217
Leiden	1	Abiotic Control	B	II	0.0111167
Leiden	1	Abiotic Control	C	I	0.0242976
Leiden	1	Abiotic Control	C	II	0.0317464
Leiden	2	Biofilm	A	I	0.0465707
Leiden	2	Biofilm	A	II	0.0416467
Leiden	2	Biofilm	A	III	0.0139646
Leiden	2	Biofilm	B	I	0.0981505
Leiden	2	Biofilm	B	II	0.00155724
Leiden	2	Biofilm	B	III	0.005704
Leiden	2	Biofilm	C	I	0.0117954
Leiden	2	Biofilm	C	II	0.0278801
Leiden	2	Biofilm	C	III	0.129052
Leiden	2	Abiotic Control	A	I	0.0175144
Leiden	2	Abiotic Control	A	II	0.0171155
Leiden	2	Abiotic Control	B	I	0.00631852
Leiden	2	Abiotic Control	B	II	0.00375602
Leiden	2	Abiotic Control	C	I	0.0887926
Leiden	2	Abiotic Control	C	II	0.0571754
Leiden	3	Biofilm	A	I	0.00207924
Leiden	3	Biofilm	A	II	0.00596829
Leiden	3	Biofilm	A	III	0.0275684
Leiden	3	Biofilm	B	I	0.0012362
Leiden	3	Biofilm	B	II	0.00281889
Leiden	3	Biofilm	B	III	0.00468123
Leiden	3	Biofilm	C	I	0.00234763
Leiden	3	Biofilm	C	II	0.00181384
Leiden	3	Biofilm	C	III	0.00336334
Leiden	3	Abiotic Control	A	I	0.0201915
Leiden	3	Abiotic Control	A	II	0.0114888
Leiden	3	Abiotic Control	B	I	0.0102891
Leiden	3	Abiotic Control	B	II	0.00884733
Leiden	3	Abiotic Control	C	I	0.000778077
Leiden	3	Abiotic Control	C	II	0.00768896
Leiden	4	Biofilm	A	I	0.0117483
Leiden	4	Biofilm	A	II	0.03853
Leiden	4	Biofilm	A	III	0.0538328
Leiden	4	Biofilm	B	I	0.0157007
Leiden	4	Biofilm	B	II	0.0951181
Leiden	4	Biofilm	B	III	0.112717
Leiden	4	Biofilm	C	I	0.0511782
Leiden	4	Biofilm	C	II	0.0166803
Leiden	4	Biofilm	C	III	0.0158325
Leiden	4	Abiotic Control	A	I	0.0462057
Leiden	4	Abiotic Control	A	II	0.032418
Leiden	4	Abiotic Control	B	I	0.0180745
Leiden	4	Abiotic Control	B	II	0.0325553
Leiden	4	Abiotic Control	C	I	0.0131073
Leiden	4	Abiotic Control	C	II	0.0149055
Leiden	5	Biofilm	A	I	0.00994925
Leiden	5	Biofilm	A	II	0.0451104
Leiden	5	Biofilm	A	III	0.0431782
Leiden	5	Biofilm	B	I	0.019687
Leiden	5	Biofilm	B	II	0.0670933
Leiden	5	Biofilm	B	III	0.0101593
Leiden	5	Biofilm	C	I	0.0310288
Leiden	5	Biofilm	C	II	0.0305214
Leiden	5	Biofilm	C	III	0.119579
Leiden	5	Abiotic Control	A	I	0.0115391
Leiden	5	Abiotic Control	A	II	0.032811
Leiden	5	Abiotic Control	B	I	0.0149839
Leiden	5	Abiotic Control	B	II	0.0289398
Leiden	5	Abiotic Control	C	I	0.0408302
Leiden	5	Abiotic Control	C	II	0.023399
DenHelder	1	Biofilm	A	I	0.0607112
DenHelder	1	Biofilm	A	II	0.0676003
DenHelder	1	Biofilm	A	III	0.0521281
DenHelder	1	Biofilm	B	I	0.0272101
DenHelder	1	Biofilm	B	II	0.0293697
DenHelder	1	Biofilm	B	III	0.0249106
DenHelder	1	Biofilm	C	I	0.241225
DenHelder	1	Biofilm	C	II	0.258384
DenHelder	1	Biofilm	C	III	0.237273
DenHelder	1	Abiotic Control	A	I	0.00713645
DenHelder	1	Abiotic Control	A	II	0.0153389
DenHelder	1	Abiotic Control	B	I	0.0267997
DenHelder	1	Abiotic Control	B	II	0.0541962
DenHelder	1	Abiotic Control	C	I	0.0295165
DenHelder	1	Abiotic Control	C	II	0.0317762
DenHelder	2	Biofilm	A	I	0.134359
DenHelder	2	Biofilm	A	II	0.137885
DenHelder	2	Biofilm	A	III	0.314325
DenHelder	2	Biofilm	B	I	0.103553
DenHelder	2	Biofilm	B	II	0.203468
DenHelder	2	Biofilm	B	III	0.204738
DenHelder	2	Biofilm	C	I	0.223023
DenHelder	2	Biofilm	C	II	0.175921
DenHelder	2	Biofilm	C	III	0.109153
DenHelder	2	Abiotic Control	A	I	0.0115695
DenHelder	2	Abiotic Control	A	II	0.0390324
DenHelder	2	Abiotic Control	B	I	0.01178
DenHelder	2	Abiotic Control	B	II	0.0230431
DenHelder	2	Abiotic Control	C	I	0.0151232
DenHelder	2	Abiotic Control	C	II	0.128108
DenHelder	3	Biofilm	A	I	0.00782786
DenHelder	3	Biofilm	A	II	0.0301154
DenHelder	3	Biofilm	A	III	0.0087481
DenHelder	3	Biofilm	B	I	0.00806728
DenHelder	3	Biofilm	B	II	0.00766627
DenHelder	3	Biofilm	B	III	0.0130836
DenHelder	3	Biofilm	C	I	0.0191632
DenHelder	3	Biofilm	C	II	0.00826064
DenHelder	3	Biofilm	C	III	0.00694019
DenHelder	3	Abiotic Control	A	I	0.014437
DenHelder	3	Abiotic Control	A	II	0.0340046
DenHelder	3	Abiotic Control	B	I	0.00704924
DenHelder	3	Abiotic Control	B	II	0.0263832
DenHelder	3	Abiotic Control	C	I	0.0110817
DenHelder	3	Abiotic Control	C	II	0.0167812
DenHelder	4	Biofilm	A	I	0.216492
DenHelder	4	Biofilm	A	II	0.118081
DenHelder	4	Biofilm	A	III	0.201817
DenHelder	4	Biofilm	B	I	0.1095
DenHelder	4	Biofilm	B	II	0.167234
DenHelder	4	Biofilm	B	III	0.144627
DenHelder	4	Biofilm	C	I	0.150061
DenHelder	4	Biofilm	C	II	0.166889
DenHelder	4	Biofilm	C	III	0.186625
DenHelder	4	Abiotic Control	A	I	0.0185405
DenHelder	4	Abiotic Control	A	II	0.022361
DenHelder	4	Abiotic Control	B	I	0.0107098
DenHelder	4	Abiotic Control	B	II	0.0171158
DenHelder	4	Abiotic Control	C	I	0.0145781
DenHelder	4	Abiotic Control	C	II	0.0163493
Zaandam	1	Biofilm	A	I	0.0433055
Zaandam	1	Biofilm	A	II	0.0567459
Zaandam	1	Biofilm	A	III	0.0739136
Zaandam	1	Biofilm	B	I	0.0323334
Zaandam	1	Biofilm	B	II	0.0109136
Zaandam	1	Biofilm	B	III	0.0155723
Zaandam	1	Biofilm	C	I	0.018176
Zaandam	1	Biofilm	C	II	0.0188898
Zaandam	1	Biofilm	C	III	0.0194789
Zaandam	2	Biofilm	A	I	0.0209684
Zaandam	2	Biofilm	A	II	0.0356999
Zaandam	2	Biofilm	A	III	0.0181118
Zaandam	2	Biofilm	B	I	0.00517662
Zaandam	2	Biofilm	B	II	0.00787387
Zaandam	2	Biofilm	B	III	0.00685606
Zaandam	2	Biofilm	C	I	0.00895833
Zaandam	2	Biofilm	C	II	0.012192
Zaandam	2	Biofilm	C	III	0.00778985
Zaandam	3	Biofilm	A	I	0.0597107
Zaandam	3	Biofilm	A	II	0.0601949
Zaandam	3	Biofilm	A	III	0.114457
Zaandam	3	Biofilm	B	I	0.0465213
Zaandam	3	Biofilm	B	II	0.0239415
Zaandam	3	Biofilm	B	III	0.0700736
Zaandam	3	Biofilm	C	I	0.127836
Zaandam	3	Biofilm	C	II	0.00894801
Zaandam	3	Biofilm	C	III	0.116449
Zaandam	4	Biofilm	A	I	0.092957
Zaandam	4	Biofilm	A	II	0.0302025
Zaandam	4	Biofilm	A	III	0.124982
Zaandam	4	Biofilm	B	I	0.0558258
Zaandam	4	Biofilm	B	II	0.0847689
Zaandam	4	Biofilm	B	III	0.0554692
Zaandam	4	Biofilm	C	I	0.0519757
Zaandam	4	Biofilm	C	II	0.144028
Zaandam	4	Biofilm	C	III	0.0401055
Zaandam	1	Abiotic Control	A	I	0.0205971
Zaandam	1	Abiotic Control	A	II	0.0264594
Zaandam	1	Abiotic Control	B	I	0.0513894
Zaandam	1	Abiotic Control	B	II	0.0123932
Zaandam	1	Abiotic Control	C	I	0.00407621
Zaandam	1	Abiotic Control	C	II	0.00765721
Zaandam	2	Abiotic Control	A	I	0.0201925
Zaandam	2	Abiotic Control	A	II	0.0236853
Zaandam	2	Abiotic Control	B	I	0.0104
Zaandam	2	Abiotic Control	B	II	0.0105586
Zaandam	2	Abiotic Control	C	I	0.0495417
Zaandam	2	Abiotic Control	C	II	0.0201317
Zaandam	3	Abiotic Control	A	I	0.0261854
Zaandam	3	Abiotic Control	A	II	0.00741808
Zaandam	3	Abiotic Control	B	I	0.00882381
Zaandam	3	Abiotic Control	B	II	0.0479197
Zaandam	3	Abiotic Control	C	I	0.00412364
Zaandam	3	Abiotic Control	C	II	0.0252765
Zaandam	4	Abiotic Control	A	I	0.0400799
Zaandam	4	Abiotic Control	A	II	0.00543818
Zaandam	4	Abiotic Control	B	I	0.0119763
Zaandam	4	Abiotic Control	B	II	0.00661377
Zaandam	4	Abiotic Control	C	I	0.00769577
Zaandam	4	Abiotic Control	C	II	0.0125491
