# Supplementary material for: Methanotrophic potential of Dutch canal wall biofilms is driven by Methylomonadaceae
Source: FEMS Microbiol Ecol. 2023 Sep 12;99(10):fiad110. doi: 10.1093/femsec/fiad110 (PMC10561707; doi:10.1093/femsec/fiad110)
Supplement: fiad110_Supplemental_Files [file fiad110_supplemental_files.zip › Supp_data TableS3.xlsx]

## Sheet: waterratestable
Table S3. Methane oxidation rate of the water column over the first eight days of incubation.
Location	Site	Type	Subsample	Bottle	MOx rate [mmol/L/d]
Zwolle	1	Abiotic Control	C	I	0.00458812
Zwolle	1	Abiotic Control	C	II	0.014288
Zwolle	1	Water Column	A	I	0.328793
Zwolle	1	Water Column	A	II	0.423617
Zwolle	1	Water Column	A	III	0.363967
Zwolle	2	Abiotic Control	C	I	0.0938877
Zwolle	2	Abiotic Control	C	II	0.0218081
Zwolle	2	Water Column	A	I	0.279877
Zwolle	2	Water Column	A	II	0.230209
Zwolle	2	Water Column	A	III	0.191401
Zwolle	3	Abiotic Control	A	I	0.0681494
Zwolle	3	Abiotic Control	A	II	0.0429433
Zwolle	3	Water Column	A	I	0.150262
Zwolle	3	Water Column	A	II	0.276124
Zwolle	3	Water Column	A	III	0.204141
Zwolle	5	Abiotic Control	B	I	0.0351636
Zwolle	5	Abiotic Control	B	II	0.0769178
Zwolle	5	Water Column	A	I	0.0565778
Zwolle	5	Water Column	A	II	0.138374
Zwolle	5	Water Column	A	III	0.225239
Zwolle	3	Abiotic Control	C	I	0.166541
Zwolle	3	Abiotic Control	C	II	0.116489
Zwolle	1	Abiotic Control	A	I	0.276351
Zwolle	1	Abiotic Control	A	II	0.146244
Zwolle	1	Abiotic Control	B	I	0.150032
Zwolle	1	Abiotic Control	B	II	0.30851
Zwolle	2	Abiotic Control	B	I	0.373278
Zwolle	2	Abiotic Control	B	II	0.342313
Zwolle	5	Abiotic Control	A	I	0.454356
Zwolle	5	Abiotic Control	A	II	0.119103
Zwolle	5	Abiotic Control	C	I	0.188208
Zwolle	5	Abiotic Control	C	II	0.188745
Middelburg	1	Abiotic Control	A	I	0.0965189
Middelburg	1	Abiotic Control	A	II	0.161824
Middelburg	1	Abiotic Control	B	I	0.0500699
Middelburg	1	Abiotic Control	B	II	0.0750894
Middelburg	1	Abiotic Control	C	I	0.124493
Middelburg	1	Abiotic Control	C	II	0.124269
Middelburg	1	Water Column	A	I	0.214484
Middelburg	1	Water Column	A	II	0.240321
Middelburg	1	Water Column	A	III	0.188545
Middelburg	2	Abiotic Control	A	I	0.112838
Middelburg	2	Abiotic Control	A	II	0.160997
Middelburg	2	Abiotic Control	B	I	0.14078
Middelburg	2	Abiotic Control	B	II	0.0662605
Middelburg	2	Abiotic Control	C	I	0.011418
Middelburg	2	Abiotic Control	C	II	0.150806
Middelburg	2	Water Column	A	I	0.182897
Middelburg	2	Water Column	A	II	0.259229
Middelburg	2	Water Column	A	III	0.249476
Middelburg	3	Abiotic Control	A	I	0.0704586
Middelburg	3	Abiotic Control	A	II	0.117968
Middelburg	3	Abiotic Control	B	I	0.0991509
Middelburg	3	Abiotic Control	B	II	0.0576108
Middelburg	3	Abiotic Control	C	I	0.0762464
Middelburg	3	Abiotic Control	C	II	0.0544144
Middelburg	3	Water Column	A	I	0.121695
Middelburg	3	Water Column	A	II	0.152577
Middelburg	3	Water Column	A	III	0.186196
Middelburg	4	Abiotic Control	A	I	0.0805398
Middelburg	4	Abiotic Control	A	II	0.0635435
Middelburg	4	Abiotic Control	B	I	0.0679782
Middelburg	4	Abiotic Control	B	II	0.129585
Middelburg	4	Abiotic Control	C	I	0.121873
Middelburg	4	Abiotic Control	C	II	0.109839
Middelburg	4	Water Column	A	I	0.242798
Middelburg	4	Water Column	A	II	0.249371
Middelburg	4	Water Column	A	III	0.22758
Middelburg	5	Abiotic Control	A	I	0.100591
Middelburg	5	Abiotic Control	A	II	0.0775452
Middelburg	5	Abiotic Control	B	I	0.0325379
Middelburg	5	Abiotic Control	B	II	0.0449904
Middelburg	5	Abiotic Control	C	I	0.0962233
Middelburg	5	Abiotic Control	C	II	0.0824741
Middelburg	5	Water Column	A	I	0.209379
Middelburg	5	Water Column	A	II	0.257524
Middelburg	5	Water Column	A	III	0.241998
Middelburg	6	Abiotic Control	A	I	0.010666
Middelburg	6	Abiotic Control	A	II	0.0145715
Middelburg	6	Abiotic Control	B	I	0.151027
Middelburg	6	Abiotic Control	B	II	0.0442694
Middelburg	6	Abiotic Control	C	I	0.123548
Middelburg	6	Abiotic Control	C	II	0.0670555
Middelburg	6	Water Column	A	I	0.151799
Middelburg	6	Water Column	A	II	0.0970613
Middelburg	6	Water Column	A	III	0.161716
Leiden	1	Abiotic Control	A	I	0.0409276
Leiden	1	Abiotic Control	A	II	0.123117
Leiden	1	Abiotic Control	B	I	0.108305
Leiden	1	Abiotic Control	B	II	0.0866216
Leiden	1	Abiotic Control	C	I	0.16503
Leiden	1	Abiotic Control	C	II	0.168637
Leiden	1	Water Column	A	I	0.41141
Leiden	1	Water Column	A	II	0.441005
Leiden	1	Water Column	A	III	0.512598
Leiden	2	Abiotic Control	A	I	0.136647
Leiden	2	Abiotic Control	A	II	0.113168
Leiden	2	Abiotic Control	B	I	0.0412726
Leiden	2	Abiotic Control	B	II	0.0210788
Leiden	2	Abiotic Control	C	I	0.389089
Leiden	2	Abiotic Control	C	II	0.234533
Leiden	2	Water Column	A	I	0.355508
Leiden	2	Water Column	A	II	0.37715
Leiden	2	Water Column	A	III	0.380249
Leiden	3	Abiotic Control	A	I	0.108469
Leiden	3	Abiotic Control	A	II	0.0734366
Leiden	3	Abiotic Control	B	I	0.121021
Leiden	3	Abiotic Control	B	II	0.0554905
Leiden	3	Abiotic Control	C	I	0.00470114
Leiden	3	Abiotic Control	C	II	0.0437656
Leiden	3	Water Column	A	I	0.346458
Leiden	3	Water Column	A	II	0.364159
Leiden	3	Water Column	A	III	0.277603
Leiden	4	Abiotic Control	A	I	0.205708
Leiden	4	Abiotic Control	A	II	0.149512
Leiden	4	Abiotic Control	B	I	0.122401
Leiden	4	Abiotic Control	B	II	0.157307
Leiden	4	Abiotic Control	C	I	0.0680529
Leiden	4	Abiotic Control	C	II	0.089463
Leiden	4	Water Column	A	I	0.36656
Leiden	4	Water Column	A	II	0.362299
Leiden	4	Water Column	A	III	0.334743
Leiden	5	Abiotic Control	A	I	0.0916436
Leiden	5	Abiotic Control	A	II	0.244836
Leiden	5	Abiotic Control	B	I	0.0957769
Leiden	5	Abiotic Control	B	II	0.129708
Leiden	5	Abiotic Control	C	I	0.192392
Leiden	5	Abiotic Control	C	II	0.126869
Leiden	5	Water Column	A	I	0.464338
Leiden	5	Water Column	A	II	0.46551
Leiden	5	Water Column	A	III	0.365033
DenHelder	1	Abiotic Control	A	I	0.0309722
DenHelder	1	Abiotic Control	A	II	0.0843641
DenHelder	1	Abiotic Control	B	I	0.0913869
DenHelder	1	Abiotic Control	B	II	0.116522
DenHelder	1	Abiotic Control	C	I	0.0897303
DenHelder	1	Abiotic Control	C	II	0.0997774
DenHelder	1	Water Column	A	I	0.258589
DenHelder	1	Water Column	A	II	0.206022
DenHelder	1	Water Column	A	III	0.301768
DenHelder	2	Abiotic Control	A	I	0.0462778
DenHelder	2	Abiotic Control	A	II	0.155349
DenHelder	2	Abiotic Control	B	I	0.0993058
DenHelder	2	Abiotic Control	B	II	0.0887159
DenHelder	2	Abiotic Control	C	I	0.0337247
DenHelder	2	Abiotic Control	C	II	0.41635
DenHelder	2	Water Column	A	I	0.208603
DenHelder	2	Water Column	A	II	0.276301
DenHelder	2	Water Column	A	III	0.270767
DenHelder	3	Abiotic Control	A	I	0.0629451
DenHelder	3	Abiotic Control	A	II	0.140439
DenHelder	3	Abiotic Control	B	I	0.0338363
DenHelder	3	Abiotic Control	B	II	0.0989371
DenHelder	3	Abiotic Control	C	I	0.0619469
DenHelder	3	Abiotic Control	C	II	0.0750119
DenHelder	3	Water Column	A	I	0.57801
DenHelder	3	Water Column	A	II	0.544709
DenHelder	3	Water Column	A	III	0.581948
DenHelder	4	Abiotic Control	A	I	0.0915901
DenHelder	4	Abiotic Control	A	II	0.11896
DenHelder	4	Abiotic Control	B	I	0.045731
DenHelder	4	Abiotic Control	B	II	0.0679496
DenHelder	4	Abiotic Control	C	I	0.0836782
DenHelder	4	Abiotic Control	C	II	0.103654
DenHelder	4	Water Column	A	I	0.4612
DenHelder	4	Water Column	A	II	0.4402
DenHelder	4	Water Column	A	III	0.481936
Zaandam	1	Water Column	A	I	0.424054
Zaandam	1	Water Column	A	II	0.355343
Zaandam	1	Water Column	A	III	0.352131
Zaandam	2	Water Column	A	I	0.181862
Zaandam	2	Water Column	A	II	0.26088
Zaandam	2	Water Column	A	III	0.212991
Zaandam	3	Water Column	A	I	0.275516
Zaandam	3	Water Column	A	II	0.214577
Zaandam	3	Water Column	A	III	0.287569
Zaandam	4	Water Column	A	I	0.216696
Zaandam	4	Water Column	A	II	0.27534
Zaandam	4	Water Column	A	III	0.18246
Zaandam	1	Abiotic Control	A	I	0.117033
Zaandam	1	Abiotic Control	A	II	0.231837
Zaandam	1	Abiotic Control	B	I	0.19898
Zaandam	1	Abiotic Control	B	II	0.0481105
Zaandam	1	Abiotic Control	C	I	0.0288269
Zaandam	1	Abiotic Control	C	II	0.0459586
Zaandam	2	Abiotic Control	A	I	0.099993
Zaandam	2	Abiotic Control	A	II	0.117289
Zaandam	2	Abiotic Control	B	I	0.0616927
Zaandam	2	Abiotic Control	B	II	0.0574598
Zaandam	2	Abiotic Control	C	I	0.210156
Zaandam	2	Abiotic Control	C	II	0.1009
Zaandam	3	Abiotic Control	A	I	0.120505
Zaandam	3	Abiotic Control	A	II	0.0323577
Zaandam	3	Abiotic Control	B	I	0.0505781
Zaandam	3	Abiotic Control	B	II	0.23011
Zaandam	3	Abiotic Control	C	I	0.0217398
Zaandam	3	Abiotic Control	C	II	0.122641
Zaandam	4	Abiotic Control	A	I	0.19086
Zaandam	4	Abiotic Control	A	II	0.0269299
Zaandam	4	Abiotic Control	B	I	0.126254
Zaandam	4	Abiotic Control	B	II	0.0699208
Zaandam	4	Abiotic Control	C	I	0.0581954
Zaandam	4	Abiotic Control	C	II	0.067163
