# Supplementary material for: Methanotrophic potential of Dutch canal wall biofilms is driven by Methylomonadaceae
Source: FEMS Microbiol Ecol. 2023 Sep 12;99(10):fiad110. doi: 10.1093/femsec/fiad110 (PMC10561707; doi:10.1093/femsec/fiad110)
Supplement: fiad110_Supplemental_Files [file fiad110_supplemental_files.zip › Supp_data TableS4.xlsx]

## Sheet: Sheet1
Table S4. Correlation matrix of environmental variables using Kendall's tau coefficient.
	[NO3-]	[NH4+]	[PO43-]	[TOC]	[TN]	Salinity	DO	Temperature	pH	Fe	Cu	La	Ce	Nd	MOx Rate	CH4 flux	CO2 flux
[NO3-]	1	0.28771	0.120112	0.178771	0.777933	-0.361732	-0.0185088	0.0702755	-0.256983	-0.0307263	0.367306	-0.0907821	-0.139665	-0.0139665	-0.141264	0.0712124	-0.21651
[NH4+]	0.28771	1	0.287709	-0.256983	0.208101	-0.370112	-0.347395	0.066059	-0.407821	0.23743	-0.250276	-0.0572626	-0.0642458	0.120112	0.303101	0.567402	-0.0769812
[PO43-]	0.120112	0.28771	1	0.145251	0.124302	0.166201	-0.449905	0.652156	-0.290503	-0.0558659	-0.334876	-0.166201	-0.256983	-0.114525	0.00685749	0.222826	0.375283
[TOC]	0.178771	-0.256983	0.145251	1	0.333799	-0.194134	-0.0825775	0.289535	-0.0558659	0.153631	0.100815	0.202514	0.0363129	0.203911	-0.0562314	-0.112562	-0.0240566
[TN]	0.777933	0.208101	0.124302	0.333799	1	-0.583799	0.0028475	0.0365432	-0.236034	0.191341	0.295396	-0.0195531	-0.0935754	0.107542	-0.0850329	0.039052	-0.298302
Salinity	-0.361732	-0.370112	0.166201	-0.194134	-0.583799	1	0.0669163	0.213637	0.21648	-0.412011	-0.013395	-0.027933	-0.0600559	-0.244413	-0.216697	-0.236609	0.423397
DO	-0.0185088	-0.347395	-0.449905	-0.0825775	0.0028475	0.0669163	1	-0.414075	0.647806	-0.291869	0.383058	-0.118171	-0.116748	-0.266241	-0.173366	-0.477717	-0.331067
Temperature	0.0702755	0.066059	0.652156	0.289535	0.0365432	0.213637	-0.414075	1	-0.330295	0.0449763	-0.251864	0.0899526	-0.06887	0.0491928	-0.0855724	0.399933	0.658492
pH	-0.256983	-0.407821	-0.290503	-0.0558659	-0.236034	0.21648	0.647806	-0.330295	1	-0.441341	0.236176	-0.27514	-0.256983	-0.441341	-0.102862	-0.622534	-0.230944
Fe	-0.0307263	0.23743	-0.0558659	0.153631	0.191341	-0.412011	-0.291869	0.0449763	-0.441341	1	-0.191056	0.52933	0.597765	0.706704	0.220811	0.51227	-0.134717
Cu	0.367306	-0.250276	-0.334876	0.100815	0.295396	-0.013395	0.383058	-0.251864	0.236176	-0.191056	1	-0.0585152	-0.191056	-0.233356	-0.281769	-0.452233	-0.485734
La	-0.0907821	-0.0572626	-0.166201	0.202514	-0.0195531	-0.027933	-0.118171	0.0899526	-0.27514	0.52933	-0.0585152	1	0.663408	0.680168	0.0850329	0.250392	0.0721699
Ce	-0.139665	-0.0642458	-0.256983	0.0363129	-0.0935754	-0.0600559	-0.116748	-0.06887	-0.256983	0.597765	-0.191056	0.663408	1	0.723464	0.135778	0.250392	0.0529246
Nd	-0.0139665	0.120112	-0.114525	0.203911	0.107542	-0.244413	-0.266241	0.0491928	-0.441341	0.706704	-0.233356	0.680168	0.723464	1	0.179666	0.383628	0.0192453
MOx Rate	-0.141264	0.303101	0.00685749	-0.0562314	-0.0850329	-0.216697	-0.173366	-0.0855724	-0.102862	0.220811	-0.281769	0.0850329	0.135778	0.179666	1	0.315061	-0.0566962
CH4 flux	0.0712124	0.567402	0.222826	-0.112562	0.039052	-0.236609	-0.477717	0.399933	-0.622534	0.51227	-0.452233	0.250392	0.250392	0.383628	0.315061	1	0.311267
CO2 flux	-0.21651	-0.0769812	0.375283	-0.0240566	-0.298302	0.423397	-0.331067	0.658492	-0.230944	-0.134717	-0.485734	0.0721699	0.0529246	0.0192453	-0.0566963	0.311267	1
